# Supplementary material for: Computational Design of Single-Peptide Nanocages with Nanoparticle Templating
Source: Molecules. 2022 Feb 12;27(4):1237. doi: 10.3390/molecules27041237 (PMC8874777; doi:10.3390/molecules27041237)
Supplement: Supplementary file 1 [file molecules-27-01237-s001.zip]

Archive with 1 entries (1 files):
- molecules-1548660-supplementary.pdf
